# Supplementary material for: Single Cell Cryo-Soft X-ray Tomography Shows That Each Chlamydia Trachomatis Inclusion Is a Unique Community of Bacteria
Source: Life (Basel). 2021 Aug 18;11(8):842. doi: 10.3390/life11080842 (PMC8399160; doi:10.3390/life11080842)
Supplement: Supplementary file 1 [file life-11-00842-s001.zip]

Archive with 11 entries (10 files):
- movies/
- movies/movie-j14.avi
- movies/movie_1.avi
- movies/movie_11.avi
- movies/movie_2.avi
- movies/movie_4.avi
- movies/movie_6.avi
- movies/movie_7.avi
- movies/movie_g5.avi
- movies/movie_r24.avi
- Suppl Mat-revised.pdf
